# Supplementary material for: Family-Based Obesity Prevention Interventions among Hispanic Children and Families: A Scoping Review
Source: Nutrients. 2021 Aug 3;13(8):2690. doi: 10.3390/nu13082690 (PMC8402012; doi:10.3390/nu13082690)
Supplement: Supplementary file 1 [file nutrients-13-02690-s001.zip]

Archive with 1 entries (1 files):
- nutrients-1281169-supplementary.pdf
